# Supplementary material for: Identification and Functional Characterization of IDS Gene Mutations Underlying Taiwanese Hunter Syndrome (Mucopolysaccharidosis Type II)
Source: Int J Mol Sci. 2019 Dec 23;21(1):114. doi: 10.3390/ijms21010114 (PMC6982257; doi:10.3390/ijms21010114)
Supplement: Supplementary file 1 [file ijms-21-00114-s001.zip]

Archive with 3 entries (3 files):
- supplementary figure 1(IJMS).jpg
- Supplementary table 1 (IJMS-special issue).pdf
- Supplementary Table 2 (IJMS-special issue).pdf
